# Supplementary material for: Confinement of unliganded EGFR by tetraspanin nanodomains gates EGFR ligand binding and signaling
Source: Nat Commun. 2023 May 9;14:2681. doi: 10.1038/s41467-023-38390-z (PMC10170156; doi:10.1038/s41467-023-38390-z)
Supplement: Supplementary file 4 — Source Data [file 41467_2023_38390_MOESM4_ESM.zip › Antonescu_Source Data.xlsx]

## Sheet: Figure 1
	Figure 1B
	total receptor (Fab-CY3B)
		Immobile				Confined				Mobile
	0 ng/mL	0.08	0.04	0.08	0.08	0.14	0.1	0.17	0.16	0.78	0.86	0.75	0.76
	5 ng/mL	0.06	0.05	0.06	0.05	0.13	0.13	0.14	0.12	0.82	0.82	0.79	0.83
	10 ng/mL	0.06	0.06	0.06	0.06	0.15	0.14	0.14	0.12	0.79	0.8	0.8	0.82
	25ng/mL	0.07	0.07	0.08	0.07	0.14	0.15	0.16	0.13	0.79	0.78	0.77	0.8
	ligand-bound receptor (EGF-Cy3B)
		Immobile			Confined			Mobile
	5 ng/mL	0.2	0.29	0.22	0.32	0.28	0.3	0.48	0.42	0.48
	10 ng/mL	0.17	0.26	0.17	0.27	0.27	0.28	0.56	0.46	0.56
	20ng/mL	0.17	0.22	0.17	0.29	0.26	0.29	0.54	0.51	0.54
	Figure 1C
	total receptor (Fab-CY3B)
		0 ng/mL					5 ng/mL					10 ng/mL					25 ng/mL
	immobile	0.1118	0.1277	0.1367	0.1529	0.0942	0.1581	0.1087	0.1253	0.1212	0.1286	0.1224	0.1048	0.1386	0.1016	0.1298	0.1458	0.1163	0.1266	0.1049	0.1121
	confined	0.2165	0.2156	0.2806	0.242	0.2001	0.2585	0.2385	0.2977	0.2363	0.2379	0.2803	0.2472	0.2275	0.2308	0.215	0.2517	0.2352	0.2268	0.1945	0.1805
	mobile	0.3861	0.3481	0.4628	0.42	0.3931	0.5469	0.5115	0.6121	0.545	0.5513	0.5738	0.5057	0.5381	0.5363	0.5243	0.5473	0.4831	0.4935	0.3919	0.4302
	ligand-bound receptor (EGF-Cy3B)
		5 ng/mL					10 ng/mL					20 ng/mL
	immobile	0.1347	0.1217	0.1139	0.1207	0.1166	0.1148	0.0951	0.1162	0.1157	0.1027	0.1082	0.1208	0.0884	0.1155	0.1124
	confined	0.1625	0.1449	0.1296	0.1411	0.1409	0.1588	0.1509	0.1533	0.144	0.1424	0.1647	0.1434	0.1426	0.1423	0.149
	mobile	0.2542	0.2763	0.2635	0.2729	0.3031	0.2642	0.2806	0.3207	0.3056	0.3147	0.2755	0.2759	0.289	0.3336	0.3199
	Figure 1D
	total receptor (Fab-CY3B)
		0 ng/mL					5 ng/mL					10 ng/mL					25 ng/mL
	immobile	1.1434	1.272	1.3547	1.3856	1.0666	1.4688	1.1811	1.2445	1.226	1.1802	1.255	1.1096	1.3175	1.1239	1.2685	1.3436	1.1307	1.2375	1.0893	1.1566
	confined	2.225	2.2976	2.5345	2.3657	2.0883	2.469	2.2749	2.6502	2.227	2.2207	2.6007	2.3713	2.2528	2.26	2.1645	2.3875	2.2277	2.237	2.0994	2.0268
	ligand-bound receptor (EGF-Cy3B)
		5 ng/mL					10 ng/mL					20 ng/mL
	immobile	1.24	1.2	1.19	1.26	1.23	1.17	1.05	1.18	1.1386	1.1295	1.1619	1.2402	1.0157	1.1975	1.2319
	confined	1.8854	1.8031	1.7382	1.7699	1.7312	1.905	1.8411	1.8432	1.8114	1.785	1.9344	1.8574	1.75	1.7697	1.8733
	Figure 1E
		Immobile			Confined			Mobile
	total EGFR (SNAP-488)	0.1	0.15	0.12	0.23	0.26	0.23	0.68	0.58	0.64
	Fab-Cy3B	0.05	0.06	0.06	0.16	0.18	0.18	0.79	0.76	0.76
	total EGFR (SNAP-488)	0.11	0.15	0.16	0.22	0.28	0.29	0.66	0.57	0.54
	EGF-Cy3B	0.41	0.39	0.36	0.24	0.25	0.26	0.35	0.36	0.38
	Figure 1F
		Immobile			Confined			Mobile
	total EGFR (SNAP-488)	0.26	0.2	0.2	0.38	0.31	0.33	0.61	0.51	0.51
	Fab-Cy3B	0.18	0.13	0.14	0.31	0.23	0.25	0.53	0.4	0.43
	total EGFR (SNAP-488)	0.23	0.2	0.19	0.34	0.29	0.28	0.53	0.51	0.48
	EGF-Cy3B	0.06	0.06	0.08	0.12	0.12	0.13	0.33	0.34	0.32
	Figure 1G
		Immobile			Confined
	total EGFR (SNAP-488)	1.99	1.67	1.71	2.9	2.61	2.71
	Fab-Cy3B	1.59	1.33	1.4	2.74	2.38	2.47
	total EGFR (SNAP-488)	1.85	1.7	1.67	2.77	2.52	2.47
	EGF-Cy3B	0.75	0.78	0.91	1.48	1.39	1.53

## Sheet: Figure 2
	Figure 2B
	basal	5 EGF	15 EGF
	1	1.01795	0.510628
	1	0.63635	0.79756
	1	1.04146	1.26155
	Figure 2C
	basal	5 EGF	15 EGF
	1	0.793012	0.868971
	1	0.98355	0.820779
	1	0.941915	0.167975
	1	0.89065	0.386688
	Figure 2D
	basal	5 EGF	15 EGF
	1	0.666516	0.578733
	1	0.681735	0.743647
	1	1.12445	0.668522
	Figure 2E
	basal	5 EGF	15 EGF
	1	2.62799	4.85287
	1	1.52836	2.04447
	1	1.28666	2.26595
	1	1.36577	1.97282
	1	1.00317	2.97306
	1	1.3259	1.61568
	1	1.22964	1.4998
	1	2.20678	2.95787
	1	1.6881	2.87806
	1	0.83991	1.88839
	Figure 2F
	EGF	0 min		5 min		15 min
		Blue Box	Black Box	Blue Box	Black Box	Blue Box	Black Box
		0.171034	0.145666	0.145743	0.12764	0.179276	0.110372
		0.135747	0.108961	0.166425	0.142211	0.165402	0.108043
		0.165541	0.140809	0.185358	0.132582	0.177979	0.143072
		0.156835	0.135224	0.170579	0.147266	0.158155	0.124393
		0.144928	0.133425	0.181416	0.14648	0.189753	0.137136
		0.150782	0.132052	0.193093	0.152862	0.176056	0.14648
		0.159196	0.1168	0.199678	0.15414	0.169106	0.147929
		0.141369	0.135678	0.198473	0.141179	0.162207	0.151157
		0.151049	0.123531	0.195616	0.152331	0.210526	0.15111
		0.17509	0.144436	0.218519	0.138954	0.164345	0.147825
		0.185079	0.149042	0.189904	0.143874	0.17696	0.137972
		0.177632	0.142225	0.189274	0.14576	0.185864	0.154794
		0.22395	0.152467	0.161998	0.144908	0.206536	0.145728
		0.176545	0.157777	0.167095	0.13338	0.181084	0.147914
		0.164766	0.143266	0.185874	0.131226	0.14752	0.127943
		0.20283	0.144687	0.183755	0.156806	0.185449	0.154715
		0.171717	0.141396	0.201511	0.161067	0.118159	0.11965
		0.179916	0.152885	0.207643	0.157745	0.181698	0.147432
		0.191617	0.150754	0.191136	0.145547	0.204663	0.155212
		0.182622	0.141144	0.191157	0.133293	0.159244	0.151709
		0.21164	0.13162	0.196296	0.149881	0.246892	0.150955
		0.212553	0.128846	0.176116	0.120697	0.215278	0.125924
		0.2149	0.132352	0.2	0.138411	0.206677	0.133646
		0.18637	0.121394	0.159653	0.131975	0.212403	0.144533
		0.182568	0.139157	0.190652	0.142521	0.22807	0.152171
		0.191546	0.141099	0.180371	0.13984	0.225392	0.14245
		0.216339	0.127616	0.180685	0.131036	0.22963	0.140551
		0.22293	0.113166	0.168934	0.136178	0.211781	0.14139
		0.200603	0.132174	0.182561	0.140807	0.216535	0.144142
		0.241214	0.154197	0.194774	0.137408	0.198903	0.142656
	Figure 2G
	EGF	0 min		5 min		15 min
		Blue Box	Black Box	Blue Box	Black Box	Blue Box	Black Box
		0.184049	0.139352	0.182884	0.136057	0.174202	0.141302
		0.191339	0.149655	0.177602	0.146495	0.181582	0.125483
		0.176471	0.132336	0.172952	0.12097	0.157303	0.134246
		0.221354	0.145801	0.213759	0.139846	0.184783	0.154035
		0.187576	0.145189	0.106918	0.104916	0.155637	0.134668
		0.175231	0.140253	0.196581	0.145121	0.184669	0.149846
		0.213396	0.142095	0.197439	0.155861	0.243867	0.129453
		0.169065	0.129174	0.20025	0.154737	0.208078	0.15639
		0.188634	0.142261	0.170213	0.138653	0.189158	0.150382
		0.203488	0.142736	0.195599	0.156722	0.22196	0.148261
		0.160689	0.111395	0.150667	0.118662	0.160162	0.122347
		0.200767	0.145383	0.171352	0.139391	0.140625	0.117226
		0.125158	0.103451	0.152941	0.118662	0.153351	0.122152
		0.142077	0.112983	0.166197	0.113795	0.133144	0.110744
		0.216146	0.14147	0.223433	0.145205	0.201087	0.12718
		0.191892	0.144884	0.163138	0.130172	0.163449	0.127645
		0.170351	0.136856	0.211034	0.136535	0.163995	0.136341
		0.19401	0.135808	0.134194	0.100113	0.166895	0.118882
		0.152542	0.10924	0.194937	0.147892	0.111538	0.0888487
		0.180897	0.147022	0.162133	0.122852	0.130542	0.103688
		0.125668	0.0756627	0.204439	0.134193	0.134818	0.0914791
		0.114396	0.0765398	0.176166	0.118342	0.166421	0.115313
		0.127466	0.0986747	0.110276	0.099216	0.131868	0.0773553
		0.154589	0.0892999	0.103203	0.0833105	0.124302	0.0932883
		0.152778	0.102677	0.169975	0.128567	0.154459	0.115231
		0.195783	0.121084	0.118343	0.079233	0.136525	0.0991064
		0.174583	0.121104	0.156984	0.128697	0.149927	0.0964817
		0.112219	0.0846468	0.114548	0.100614	0.145695	0.0760944
		0.180741	0.111832	0.144756	0.108721	0.15222	0.0858529
		0.105863	0.0778556			0.197615	0.123921
	Figure 2H
	EGF	0 min		5 min		15 min
		Blue Box	Black Box	Blue Box	Black Box	Blue Box	Black Box
		0.117647	0.0594207	0.12766	0.0841249	0.0691176	0.0477708
		0.114434	0.0745909	0.143058	0.0892036	0.125706	0.0825108
		0.110054	0.0547639	0.0940171	0.0640887	0.131955	0.0736209
		0.132986	0.0718286	0.125778	0.0868459	0.134228	0.0991921
		0.112835	0.0677002	0.125348	0.0759448	0.0734214	0.0585452
		0.138365	0.0637227	0.141333	0.0927697	0.0731364	0.0496468
		0.114137	0.0667114	0.131004	0.0764941	0.108355	0.0698857
		0.0841655	0.0578433	0.117808	0.0763673	0.119178	0.0755391
		0.127298	0.0760929	0.0929204	0.0691421	0.13229	0.0685421
		0.152758	0.0816176	0.125837	0.0854516	0.100583	0.0713646
		0.0898876	0.0610972	0.12574	0.088122	0.111908	0.069159
		0.144056	0.0728096	0.0833333	0.0615873	0.135849	0.0857727
		0.118384	0.0673928	0.106809	0.0705956	0.0973837	0.0655253
		0.152703	0.0831531	0.119522	0.0782856	0.112409	0.0744321
		0.146884	0.0863896	0.113764	0.074035	0.128453	0.0760124
		0.114022	0.0729617	0.162722	0.0751166	0.139442	0.0772377
		0.145833	0.0972316	0.135705	0.0788771	0.13388	0.0929557
		0.114483	0.07079	0.141079	0.0672069	0.133333	0.0709505
		0.174888	0.0790799	0.119611	0.0619845	0.135338	0.0821052
		0.104478	0.0684661	0.14011	0.0931331	0.166205	0.084877
		0.148599	0.107254	0.165835	0.094001	0.169075	0.105589
		0.16913	0.0788356	0.155727	0.0763206	0.175074	0.111291
		0.22623	0.0910405	0.16378	0.0890258	0.149682	0.109187
		0.179372	0.109934	0.180832	0.0741413	0.168367	0.0985856
		0.132221	0.08771	0.162194	0.0982566	0.191375	0.10304
		0.178054	0.0931923	0.152263	0.0889024	0.151067	0.0985376
		0.181338	0.0954538	0.179916	0.109721	0.163743	0.0925893
		0.154684	0.0778213	0.189445	0.118534	0.174779	0.0954949
		0.125468	0.0880253	0.17657	0.0995381	0.178161	0.107666
		0.182094	0.103184	0.184175	0.0840095	0.12	0.0965982

## Sheet: Figure 3
	Figure 3A
		Immobile					Confined					Mobile
	CTRL siRNA	0.185859	0.13	0.111564	0.116482	0.131695	0.179028	0.18	0.165279	0.166046	0.21311	0.635113	0.69	0.723157	0.717472	0.655195
	CD81 siRNA	0.113684	0.08	0.0904441	0.0892087	0.0526421	0.139723	0.13	0.150773	0.13212	0.12863	0.746593	0.78	0.758783	0.778671	0.818727
	Figure 3B
		Immobile					Confined					Mobile
	CTRL siRNA	0.133273	0.14	0.101814	0.103247	0.0985109	0.156617	0.18	0.160006	0.162888	0.159671	0.71011	0.69	0.738181	0.733865	0.741818
	CD81 siRNA	0.106642	0.11	0.064076	0.0892728	0.063453	0.140018	0.16	0.132499	0.146791	0.127652	0.75334	0.74	0.803425	0.763937	0.808895
	Figure 3C
		Immobile				Confined				Mobile
	CTRL siRNA	0.39	0.43	0.418112	0.356138	0.24	0.25	0.28074	0.301497	0.37	0.32	0.301148	0.342365
	CD81 siRNA	0.43	0.41	0.453087	0.376494	0.25	0.27	0.266577	0.273126	0.32	0.32	0.280336	0.35038
	Figure 3D
		CTRL siRNA			CD81 siRNA
	immobile	0.1279	0.135	0.1249	0.1476	0.1331	0.1023
	confined	0.2294	0.2241	0.224	0.2854	0.2642	0.2603
	mobile	0.4243	0.4733	0.3848	0.5761	0.5203	0.5541
	Figure 3E
		CTRL siRNA					CD81 siRNA
	immobile	0.1375	0.134	0.1209	0.159	0.1189	0.1511	0.1168	0.1644	0.1405	0.1352
	confined	0.2555	0.2802	0.297	0.2497	0.2489	0.2827	0.277	0.3492	0.337	0.2877
	mobile	0.4544	0.5341	0.5023	0.4915	0.4348	0.5948	0.5568	0.6299	0.636	0.5518
	Figure 3F
		CTRL siRNA					CD81 siRNA
	immobile	0.0672	0.0793	0.0687	0.0888	0.077	0.0727	0.0601	0.0844	0.0925	0.08
	confined	0.1206	0.1015	0.1299	0.1214	0.1542	0.127	0.0903	0.1186	0.1511	0.1103
	mobile	0.3196	0.3163	0.413	0.3897	0.3252	0.3129	0.3547	0.3626	0.3881	0.3789
	Figure 3G
		CTRL siRNA			CD81 siRNA
	confined	1.2047	1.2543	1.1969	1.2625	1.269	1.0868
	mobile	2.1775	2.0261	2.1448	2.4639	2.3445	2.169
	Figure 3H
		CTRL siRNA					CD81 siRNA
	confined	1.2701	1.1934	1.2335	1.3108	1.1697	1.3267	1.1804	1.5131	1.3327	1.3465
	mobile	2.279	2.4366	2.4352	2.2884	2.1823	2.4718	2.4682	2.7439	2.729	2.4692
	Figure 3I
		CTRL siRNA					CD81 siRNA
	confined	0.7794	0.8982	0.8403	0.9499	0.8855	0.9511	0.7938	0.9808	0.9904	0.9145
	mobile	1.2757	1.2736	1.4831	1.4098	1.6371	1.455	1.1867	1.3712	1.6032	1.3557

## Sheet: Figure 4
	Figure 4A
	Representative data (left panels)
	Fab 0min	Fab 5 min	EGF 15s	EGF 30s	EGF 60s	EGF 2.5 min	EGF 5 min
	0.163511	0.105134	0.223347	0.127847	0.257104	0.250178	0.10393
	0.0676894	0.113643	0.213061	0.161629	0.20882	0.196809	0.171277
	0.0730284	0.0895738	0.252889	0.240933	0.204485	0.165789	0.191304
	0.131075	0.15288	0.213964	0.109506	0.229892	0.193811	0.114416
	0.0928062	0.25	0.274262	0.0980508	0.217231	0.164148	0.129331
	0.0839677	0.0927181	0.232744	0.131544	0.252028	0.188925	0.259659
	0.0519153	0.093633	0.256917	0.153558	0.295007	0.292416	0.15859
	0.0985263	0.0704225	0.240618	0.11461	0.155978	0.22116	0.163934
	0.139367	0.136346	0.215302	0.168822	0.255245	0.236876	0.17603
	0.171434	0.142065	0.223388	0.123134	0.219403	0.193283	0.181107
	right panel
	Fab basal	Fab EGF	EGF 15s	EGF 150s	EGF 300s
	0.1169	0.125	0.1708	0.1503	0.1553
	0.1073	0.1246	0.2346	0.2103	0.165
	0.099	0.08596	0.1379	0.1458	0.1437
	0.09581	0.1062	0.1309	0.1405	0.1449
	Figure 4B
	siCTRL	siCD81	si4xTSPs
	1	0.458647	0.614679
	1	0.593985	0.770642
	1	0.451128	0.816514
	Figure 4C
	siCon7	si4xtet
	1	1.11442
	1	1.21085
	1	1.12787

## Sheet: Figure 5
	Figure 5A
		Immobile				Confined				Mobile
	CTRL siRNA	0.11	0.11	0.11	0.159092	0.14	0.16	0.13	0.189327	0.75	0.72	0.76	0.651582
	CHC siRNA	0.08	0.09	0.07	0.142464	0.13	0.14	0.12	0.245202	0.8	0.77	0.8	0.612333
	Figure 5B
		Immobile				Confined				Mobile
	CTRL siRNA	0.12	0.1	0.09	0.161311	0.16	0.18	0.14	0.195981	0.73	0.73	0.77	0.642708
	CHC siRNA	0.06	0.07	0.08	0.0952111	0.11	0.14	0.13	0.139421	0.83	0.79	0.8	0.765368
	Figure 5C
		Immobile						Confined						Mobile
	CTRL siRNA	392.4	358.2	476.4	492.6	552.6	434.2	336	300	431	570.8	817.2	397.8	456.2	357.8	588.6	757	1224.4	535.6
	clathrin siRNA	412.2	394.3	382.2	523.8	585.4	413	400	384.1	479.8	669.2	887.2	405.4	701	525.5	927.2	895	1478.4	797.2
	Figure 5D
		CTRL siRNA			CHC siRNA
	confined	0.2088	0.1285	0.1612	0.1898	0.1568	0.1364
	immobile	0.2839	0.2082	0.2789	0.3057	0.2953	0.3036
	mobile	0.4246	0.3624	0.4322	0.4632	0.5319	0.6058
	Figure 5E
		CTRL siRNA					CHC siRNA
	confined	0.0991	0.1102	0.097	0.108	0.0971	0.1021	0.1073	0.1018	0.0963	0.1131
	immobile	0.2068	0.1802	0.1435	0.1526	0.1676	0.2507	0.2479	0.2475	0.2565	0.2453
	mobile	0.4476	0.3798	0.3328	0.4104	0.3913	0.5793	0.5601	0.581	0.5476	0.5471
	Figure 5F
		CTRL siRNA					CHC siRNA
	confined	0.0897	0.1232	0.0748	0.0849	0.0901	0.128	0.1038	0.1019	0.1061	0.0996
	immobile	0.145	0.1581	0.1241	0.1312	0.1324	0.2005	0.1538	0.1589	0.1639	0.1719
	mobile	0.3148	0.2813	0.3048	0.3176	0.2807	0.3604	0.3261	0.3508	0.3992	0.3899
	Figure 5G
		CTRL siRNA			CHC siRNA
	confined	1.6048	1.1892	1.4709	1.6192	1.4006	1.2758
	immobile	2.4476	2.2169	2.4677	2.5894	2.5753	2.4644
	Figure 5H
		CTRL siRNA					CHC siRNA
	confined	1.0229	1.1475	1.0836	1.145	1.0821	1.1127	1.1105	1.0336	1.0997	1.1354
	immobile	2.1396	1.9211	1.7255	1.8206	1.8997	2.281	2.3365	2.2807	2.3204	2.1936
	Figure 5I
		CTRL siRNA					CHC siRNA
	confined	1.0168	1.1834	0.873	0.9943	0.9855	1.1983	1.0713	1.0246	1.0957	1.0597
	immobile	1.7083	1.7243	1.4938	1.6049	1.6317	2.0332	1.8276	1.8326	1.9012	1.835
	Figure 5K
	basal	5EGF	15EGF
	1	2.00027	2.25501
	1	1.77628	1.97397
	1	1.36971	3.49832
	Figure 5K
	left panels								middle panels										right panel
	EGF	0 min		5 min		15 min			0 min			5 min			15 min				0 min			5 min			15 min
		0.149351	0.145666	Blue Box	Black Box	Blue Box	Black Box		Blue Box	Black Box	Green Box	Blue Box	Black Box	Green Box	Blue Box	Black Box	Green Box		Blue Box	Black Box	Green Box	Blue Box	Black Box	Green Box	Blue Box	Black Box	Green Box
		0.129496	0.108961	0.15625	0.12764	0.171206	0.110372		0.147311	0.147037	0.147752	0.199583	0.128837	0.150309	0.286136	0.111467	0.166273		0.149927	0.145534	0.149765	0.144816	0.127588	0.157483	0.131166	0.110233	0.172105
		0.205696	0.140809	0.181319	0.142211	0.138462	0.108043		0.132694	0.110798	0.137648	0.259302	0.14369	0.183221	0.207854	0.108282	0.132577		0.133204	0.109238	0.128765	0.160351	0.142474	0.180825	0.119652	0.10846	0.140795
		0.15873	0.135224	0.236842	0.132582	0.158416	0.143072		0.157536	0.141338	0.203849	0.29575	0.132417	0.22928	0.25303	0.143587	0.157937		0.216325	0.14119	0.207438	0.218085	0.133371	0.23918	0.13247	0.143498	0.158467
		0.178744	0.133425	0.156522	0.147266	0.15444	0.124393		0.166771	0.136319	0.153761	0.24087	0.148004	0.162509	0.224903	0.124405	0.161866		0.156601	0.135365	0.159654	0.135625	0.147509	0.155401	0.136158	0.124533	0.153172
		0.142349	0.132052	0.141869	0.14648	0.166667	0.137136		0.171815	0.134254	0.192009	0.269608	0.147014	0.137746	0.214583	0.136764	0.157148		0.180442	0.133434	0.176042	0.10622	0.146755	0.142632	0.15512	0.137425	0.168051
		0.175676	0.1168	0.190698	0.152862	0.147651	0.14648		0.132859	0.133428	0.138542	0.194786	0.153265	0.179961	0.343266	0.147275	0.147893		0.144937	0.132412	0.14314	0.189579	0.153149	0.193246	0.116634	0.146475	0.147445
		0.221675	0.135678	0.262931	0.15414	0.188776	0.147929		0.254328	0.117804	0.177749	0.203602	0.154151	0.264205	0.271137	0.148976	0.18864		0.158001	0.117385	0.177276	0.278864	0.154545	0.263901	0.169685	0.148059	0.188694
		0.189394	0.123531	0.185841	0.141179	0.165354	0.151157		0.315271	0.135826	0.200612	0.139315	0.142037	0.178611	0.163058	0.15057	0.170471		0.200076	0.136331	0.226259	0.196794	0.14114	0.186964	0.165821	0.151584	0.164279
		0.148	0.144436	0.21608	0.152331	0.164773	0.15111		0.243802	0.123294	0.189733	0.324929	0.152055	0.207979	0.461039	0.151384	0.153043		0.1778	0.124097	0.19178	0.18869	0.152899	0.218868	0.0862523	0.151205	0.166514
		0.2	0.149042	0.198925	0.138954	0.184874	0.147825		0.160042	0.145188	0.133592	0.307762	0.139657	0.21695	0.296966	0.148594	0.173366		0.145446	0.144586	0.150473	0.166945	0.139286	0.196135	0.154676	0.148231	0.187314
		0.178899	0.142225	0.14939	0.143874	0.157205	0.137972		0.214286	0.150123	0.203012	0.16565	0.145433	0.152191	0.161601	0.13779	0.149248		0.196639	0.149217	0.199655	0.144276	0.143882	0.14948	0.155793	0.138572	0.158746
		0.177606	0.152467	0.189349	0.14576	0.1875	0.154794		0.299482	0.14232	0.173921	0.0977077	0.146491	0.201258	0.284865	0.155035	0.192244		0.154466	0.142433	0.179582	0.209695	0.145829	0.190472	0.162588	0.154891	0.186536
		0.193772	0.157777	0.174672	0.144908	0.228571	0.145728		0.220721	0.153927	0.168189	0.130404	0.146129	0.173572	0.34977	0.146924	0.227316		0.166151	0.152218	0.179018	0.185803	0.144995	0.174815	0.191372	0.146093	0.230218
		0.146245	0.143266	0.134831	0.13338	0.235741	0.147914		0.233063	0.158866	0.199522	0.215088	0.133902	0.137011	0.243758	0.149695	0.23905		0.184374	0.157888	0.192587	0.113632	0.133521	0.134404	0.233293	0.148152	0.235745
		0.253012	0.144687	0.130719	0.131226	0.158371	0.127943		0.158593	0.143695	0.147378	0.146253	0.132453	0.133511	0.211619	0.128623	0.151843		0.14317	0.143524	0.146533	0.125657	0.131265	0.13008	0.145682	0.128172	0.159655
		0.173913	0.141396	0.183406	0.156806	0.227027	0.154715		0.3827	0.144839	0.255309	0.156383	0.157915	0.187409	0.294341	0.155407	0.219104		0.220714	0.145082	0.252641	0.189972	0.156998	0.182666	0.211884	0.154734	0.230443
		0.191781	0.152885	0.189591	0.161067	0.166667	0.11965		0.148071	0.14148	0.161188	0.169975	0.161014	0.184567	0.1699	0.120832	0.168076		0.177792	0.141592	0.176201	0.195082	0.161264	0.191764	0.168954	0.119575	0.167204
		0.186722	0.150754	0.238227	0.157745	0.195219	0.147432		0.31567	0.152944	0.191565	0.369058	0.158141	0.247874	0.331175	0.148038	0.196361		0.163088	0.152997	0.191891	0.200206	0.15818	0.236935	0.165275	0.147763	0.196036
		0.177474	0.141144	0.172603	0.145547	0.209964	0.155212		0.24367	0.15114	0.186299	0.0929291	0.147467	0.159632	0.268796	0.155655	0.210102		0.173596	0.150704	0.18692	0.193321	0.145266	0.174778	0.192877	0.155318	0.209959
		0.188742	0.13162	0.186246	0.133293	0.172269	0.151709		0.210063	0.142334	0.170836	0.211956	0.133467	0.180946	0.196797	0.152216	0.17381		0.169582	0.14114	0.179305	0.177979	0.133518	0.187399	0.167217	0.151966	0.172063
		0.161404	0.128846	0.164384	0.149881	0.19661	0.150955		0.235563	0.132601	0.186869	0.164427	0.151046	0.15854	0.222255	0.151606	0.190175		0.17404	0.13161	0.189021	0.164372	0.149943	0.165508	0.190865	0.151018	0.197335
		0.258555	0.132352	0.175325	0.120697	0.173203	0.125924		0.244666	0.129356	0.160997	0.144762	0.120858	0.169576	0.213564	0.127245	0.170047		0.141163	0.129008	0.162118	0.185334	0.121343	0.177409	0.160117	0.125721	0.173821
		0.143969	0.121394	0.229167	0.138411	0.215768	0.133646		0.469151	0.132521	0.254152	0.283554	0.138665	0.218818	0.343787	0.133964	0.22675		0.201655	0.132661	0.260038	0.216324	0.138614	0.230532	0.185128	0.133782	0.214453
		0.19603	0.139157	0.147222	0.131975	0.214286	0.144533		0.121967	0.12215	0.138325	0.130118	0.133315	0.146652	0.234098	0.144538	0.225505		0.150295	0.121643	0.145547	0.15129	0.132308	0.147244	0.209745	0.144655	0.212758
		0.176829	0.141099	0.193846	0.142521	0.246753	0.152171		0.290736	0.139687	0.198688	0.254769	0.141541	0.187678	0.331032	0.153478	0.254487		0.16902	0.139692	0.195516	0.176923	0.142948	0.194857	0.227451	0.152195	0.245649
		0.189655	0.127616	0.193069	0.13984	0.250825	0.14245		0.176913	0.141879	0.178987	0.284469	0.140752	0.191001	0.402682	0.144543	0.250424		0.176807	0.141218	0.176536	0.171431	0.139756	0.193488	0.21191	0.142348	0.251394
		0.196226	0.113166	0.155378	0.131036	0.174658	0.140551		0.269653	0.128408	0.172689	0.203702	0.131739	0.15815	0.283001	0.141294	0.172634		0.166591	0.127818	0.191899	0.145055	0.131102	0.155047	0.144486	0.140672	0.175078
		0.203947	0.132174	0.225926	0.136178	0.125	0.14139		0.344895	0.113502	0.197861	0.287531	0.136716	0.226443	0.255135	0.141642	0.134568		0.149096	0.113284	0.195987	0.208654	0.1365	0.22719	0.0985905	0.141756	0.124737
		0.243137	0.154197	0.227979	0.140807	0.182692	0.144142		0.331961	0.133586	0.218898	0.325265	0.141214	0.23588	0.23633	0.144779	0.184909		0.172306	0.132189	0.201668	0.211393	0.140817	0.227913	0.16662	0.144164	0.182421
				0.146429	0.137408	0.167147	0.142656		0.429014	0.154737	0.245488	0.107188	0.138511	0.142883	0.324602	0.143966	0.165018		0.19898	0.154254	0.242965	0.158365	0.137657	0.147164	0.126745	0.142927	0.167368

## Sheet: Figure 6
	Figure 6B
	EGF binding rate (/s)	Fraction of all EGFR confined to tetraspanin	Fraction of all EGFR confined to clathrin	Fraction of liganded EGFR confined	Fraction of all EGFR confined
	0.01	0.0934193	0.0222029	0.451795	0.115622
	0.0316228	0.0673295	0.0725524	0.454487	0.139882
	0.1	0.0325996	0.0693279	0.459053	0.101928
	0.316228	0.0226382	0.135779	0.456616	0.158417
	1	0.00606791	0.15976	0.449584	0.165828
	3.16228	0.00202398	0.146203	0.455136	0.148227
	10	0.000691139	0.130455	0.455538	0.131147

## Sheet: Figure 7
	Figure 7B
		control siRNA				CD81 siRNA				4x tet siRNA
	basal	0.01	0.01	0.01	0.15	0.00751315	0.00751315	0.0150263	0.00751315	0.0203397	0.0101698	0.0203397	0.0203397
	EGF (1min)	1	1	1	1	0.961683	0.570999	0.848986	0.946657	1.39327	0.589851	0.945795	0.701719
	EGF (5min)	1.17	1.02	1.61	1.76	0.991736	0.864012	1.2547	1.67543	1.617	0.986474	1.74921	1.54582
	Figure 7C
		Immobile			Confined			Mobile
	10ng/mL	0.42	0.4	0.4	0.28	0.29	0.28	0.3	0.31	0.32
	100ng/mL	0.32	0.36	0.32	0.27	0.26	0.28	0.41	0.37	0.4
	Figure 7D
		Immobile			Confined			Mobile
	10ng/mL	0.1	0.08	0.09	0.14	0.13	0.13	0.26	0.27	0.28
	100ng/mL	0.07	0.06	0.08	0.12	0.09	0.12	0.25	0.27	0.25
	Figure 7E
		Immobile			Confined
	10ng/mL	1.01	0.9	0.99	1.61	1.5	1.53
	100ng/mL	0.84	0.73	0.89	1.53	1.37	1.51
	Figure 7F
		CTRL				CD81
	Basal	0.24	0.35	0.66	0.82	0	0.17	0.58	0.62
	EGF (1 mins)	1	1	1	1	1.34	1.2	1.66	1.2

## Sheet: Figure 8
	Figure 8A
		Relative mAb806 Binding
	DMSO	1	1	1	1	1	1
	Erlotinib	0.69	0.82	0.79	0.92	1.1	0.5
	Figure 8B
		Immobile			Confined			Mobile
	DMSO	0.24	0.2	0.14	0.3	0.32	0.22	0.46	0.48	0.64
	Erlotinib	0.08	0.06	0.06	0.14	0.13	0.14	0.78	0.81	0.8
	Figure 8C
		Immobile			Confined			Mobile
	DMSO	0.05	0.05	0.11	0.12	0.12	0.14	0.83	0.84	0.75
	Erlotinib	0.04	0.06	0.08	0.12	0.13	0.14	0.84	0.81	0.78
	Figure 8D
		Immobile			Confined			Mobile
	DMSO	0.04	0.06	0.06	0.13	0.13	0.13	0.83	0.81	0.82
	Erlotinib	0.04	0.05	0.05	0.12	0.12	0.12	0.84	0.83	0.82
	Figure 8E
		DMSO - Basal			Erlotinib - Basal
	Immobile	0.165767	0.116933	0.0985667	0.132467	0.139533	0.115933
	Confined	0.263933	0.2546	0.206133	0.260067	0.2608	0.224233
	Mobile	0.464767	0.427833	0.369733	0.469367	0.432233	0.395633
	Figure 8F
		DMSO - EGF			Erlotinib - EGF
	Immobile	0.15744	0.12142	0.11998	0.13808	0.1321	0.12032
	Confined	0.2609	0.23584	0.24108	0.26202	0.2534	0.24246
	Mobile	0.50172	0.4196	0.44232	0.48338	0.49222	0.44694
	Figure 8G
		DMSO			Erlotinib
	Immobile	0.0959	0.1054	0.1156	0.1072	0.1263	0.1135
	Confined	0.1366	0.1237	0.1836	0.2365	0.2368	0.2354
	Mobile	0.3071	0.2559	0.3461	0.4348	0.3974	0.3908
	Figure 8H
		DMSO			Erlotinib
	Immobile	1.05922	1.12278	1.1564	0.92388	1.23192	1.15964
	Confined	1.73416	1.69822	1.9885	2.29532	2.39646	2.36478
	Figure 8I
		DMSO - Basal			Erlotinib - Basal
	Immobile	1.4956	1.19163	1.07497	1.31827	1.34117	1.14333
	Confined	2.50003	2.47107	2.15307	2.51527	2.4791	2.27247
	Figure 8J
		DMSO - EGF			Erlotinib - EGF
	Immobile	1.46146	1.2289	1.2301	1.3415	1.2658	1.22062
	Confined	2.51134	2.33892	2.37792	2.51828	2.41452	2.38706

## Sheet: Figure S1
	Figure S1A
	[Fab]	ex1	ex2	ex3	ex4	ex5
	0	0.0594166	0.044741	0.0516294	0.0646853	0.0363864
	0.005	0.060122	0.0452586	0.0532831	0.0654292	0.0356145
	0.05	0.0632654	0.056918	0.0774524	0.0716995	0.0401416
	0.5	0.131531	0.255615	0.325785	0.124307	0.0943973
	5	0.491941	0.622365	0.788559	0.385472	0.592188
	50	1	1	1	1	1
	100		1.26044			0.854121
	Figure S1D
	EGF-CY3B (left panel)
		Immobile			Confined			Mobile
	20ng/mL	0.17	0.22	0.17	0.29	0.26	0.29	0.54	0.51	0.54
	methanol	0.617561	0.652224	0.58446	0.260307	0.230929	0.261429	0.122132	0.116847	0.15411
	Fab-CY3B (right panel)
		Immobile				Confined				Mobile
	control	0.08	0.04	0.08	0.08	0.14	0.1	0.17	0.16	0.78	0.86	0.75	0.76
	methanol	0.503976	0.568536	0.520766		0.376071	0.321594	0.366613		0.119953	0.109869	0.112621
	Figure S1E
	CTRL	Fab treated
	1	0.85
	1	1.35
	1	1.76
	1	0.42
	Figure S1G
	EGF (nM)	EGF (ng/mL)	based on Kd = 6 nM	based on kD = 4 nM
	1	6.4	0.135135	0.2
	5	32	0.438596	0.555556
	10	64	0.609756	0.714286
	20	128	0.757576	0.833333
	25	160	0.796178	0.862069
	100	640	0.93985	0.961538
	200	1280	0.968992	0.980392

## Sheet: Figure S2
	No data to report in Figure S2

[truncated: 10 more sheets: Figure S3, Figure S4, Figure S5, Figure S6, Figure S7, Figure S8, Figure S9, Figure S10, Figure S11, Figure S12]
